# Supplementary material for: Further Association of Germline CHEK2 Loss-of-Function Variants with Testicular Germ Cell Tumors
Source: J Clin Med. 2023 Nov 13;12(22):7065. doi: 10.3390/jcm12227065 (PMC10672725; doi:10.3390/jcm12227065)
Supplement: Supplementary file 1 [file jcm-12-07065-s001.zip]

Archive with 1 entries (1 files):
- jcm-2515085-supplementary.xlsx
