# Supplementary material for: Further Association of Germline CHEK2 Loss-of-Function Variants with Testicular Germ Cell Tumors
Source: J Clin Med. 2023 Nov 13;12(22):7065. doi: 10.3390/jcm12227065 (PMC10672725; doi:10.3390/jcm12227065)
Supplement: Supplementary file 1 [file jcm-12-07065-s001.zip › jcm-2515085-supplementary.xlsx]

## Sheet: Tabelle1
SampleID	CHEK2 variant	Age at 1st GCT diagnosis	Anatomical site of 1st GCT	Histology of 1st GCT	Age at 2nd GCT diagnosis	Anatomical site of 2nd GCT	Histology of 2nd GCT	UICC staging	Family history of GCT	Family history of other malignancies
UKE-TKZT-1		53	testicular	Seminoma				IB	no	mother (colorectal Ca)
UKE-TKZT-2		52	testicular	Seminoma				IIB	no	father (stomach Ca), maternal grandmother (lung Ca)
UKE-TKZT-3		34	testicular	Seminoma				IIC	no	no
UKE-TKZT-4		24	testicular	Non-seminoma				IIB	no	mother (breast Ca)
UKE-TKZT-5		30	testicular	Non-seminoma				IIIA	no	no
UKE-TKZT-6		21	testicular	Non-seminoma				IIIC	father	maternal grandmother (brain tumor)
UKE-TKZT-7		31	testicular	Non-seminoma				IIIA	UNK	UNK
UKE-TKZT- 9		17	testicular	Non-seminoma				I	UNK	UNK
UKE-TKZT-11		30	testicular	Non-seminoma				IIIC	no	father (lung & bladder Ca), paternal grandfather (lung Ca)
UKE-TKZT-12		53	testicular	Seminoma				IIIB	no	mother (breast Ca), maternal grandfather (bone Ca?)
UKE-TKZT-13		18	testicular	Non-seminoma				III	UNK	UNK
UKE-TKZT-14		35	testicular	Non-seminoma				IIB	no	UNK
UKE-TKZT-15		28	testicular	Non-seminoma				IIC	no	no
UKE-TKZT-16	c.1525C>T, p.P509S / wt	54	testicular	Non-seminoma				IIIB	no	UNK
UKE-TKZT-17		21	testicular	Non-seminoma				IIA	no	UNK
UKE-TKZT-18		42	testicular	Non-seminoma				IIA	no	maternal grandmother (lung Ca)
UKE-TKZT-19		31	testicular	Seminoma				IIIC	UNK	UNK
UKE-TKZT-20		53	testicular	Seminoma				III	UNK	UNK
UKE-TKZT-21		32	testicular	Seminoma				I	no	mother (breast Ca)
UKE-TKZT-22		25	testicular	Non-seminoma				IIIA	no	father (colorectal Ca)
UKE-TKZT-23		54	testicular	Non-seminoma				IIIB	no	no
UKE-TKZT-24		33	testicular	Non-seminoma				IB	no	maternal grandfather (liver Ca), paternal granfather (stomach Ca)
UKE-TKZT-25		22	testicular	Non-seminoma				IS	maternal grandfather	maternal grandfather (lung Ca), paternal grandfather (lung Ca)
UKE-TKZT-26		47	testicular	Seminoma	58	extragonadal	Non-seminoma	IIIC	no	no
UKE-TKZT-27		21	testicular	Non-seminoma				IIIA	no	paternal grandfather (lung Ca)
UKE-TKZT-28	c.470T>C, p.I157T / wt	48	testicular	Seminoma				IIC	no	mother (endometrial Ca)
UKE-TKZT-29		27	testicular	Non-seminoma				I	no	no
UKE-TKZT-30		39	testicular	Non-seminoma				IIb	UNK	UNK
UKE-TKZT-31		20	testicular	Non-seminoma				IIIC	no	paternal grandfather (colorectal Ca)
UKE-TKZT-32		21	testicular	Non-seminoma				IIB	no	mother (breast Ca), paternal granfather (leukemia)
UKE-TKZT-33		21	testicular	Non-seminoma				IIIC	no	brother (spinal Ca), maternal grandmother (carcinoma?)
UKE-TKZT-35		45	testicular	Seminoma				IIB	no	no
UKE-TKZT-36		21	testicular	Non-seminoma				I	no	mother (breast Ca)
UKE-TKZT-37		41	testicular	Seminoma				IIIC	no	mother (carcinoma?)
UKE-TKZT-39		38	testicular	Seminoma				IB	no	paternal grandfather (carcinoma?)
UKE-TKZT-40	c.470T>C, p.I157T / wt	18	testicular	Non-seminoma				IIC	no	maternal grandfather (melanoma)
UKE-TKZT-41		34	testicular	Non-seminoma				IIB	no	mother (carcinoma?), paternal granfather (lung Ca)
UKE-TKZT-42		60	testicular	Seminoma				IA	no	no
UKE-TKZT-43		43	testicular	Non-seminoma				IA	no	no
UKE-TKZT-45		50	testicular	Seminoma				IIB	no	maternal grandmother (abdominal Ca?)
UKE-TKZT-46		23	testicular	Non-seminoma				IIIC	no	mother (endometrial Ca), maternal grandmother (abdominal ? and lung Ca), paternal grandfather (prostate Ca), paternal grandmother (melanoma)
UKE-TKZT-47		45	testicular	Seminoma				IIC	no	father (colorectal Ca)
UKE-TKZT-48		18	testicular	Non-seminoma				IIIC	no	no
UKE-TKZT-49		46	testicular	Seminoma				I	no	father (melanoma, breast & prostate Ca)
UKE-TKZT-50		31	testicular	Non-seminoma				IIIA	no	UNK
UKE-TKZT-51		33	testicular	Non-seminoma				I	no	UNK
UKE-TKZT-52		59	testicular	Seminoma				IIA	brother	maternal grandfather (stomach Ca)
UKE-TKZT-53		27	testicular	Seminoma				IIA	no	no
UKE-TKZT-54	c.1100delC, p.T367Mfs*15 / wt	32	testicular	Non-seminoma				IIB	no	no
UKE-TKZT-55		36	testicular	Seminoma				I	UNK	UNK
UKE-TKZT-56		42	testicular	Non-seminoma				I	no	UNK
UKE-TKZT-58		24	testicular	Seminoma				I	no	UNK
UKE-TKZT-60		21	testicular	Non-seminoma				IIC	no	maternal grandfather (colorectal Ca), maternal grandmother (breast Ca), paternal grandmother (liver Ca)
UKE-TKZT-61		37	testicular	Non-seminoma				IIIB	no	mother (carcinoma?)
UKE-TKZT-63		48	testicular	Seminoma				I	no	no
UKE-TKZT-64		58	testicular	Seminoma				IA	no	no
UKE-TKZT-65		56	testicular	Seminoma				IB	no	no
UKE-TKZT-66		27	testicular	Non-seminoma				IIB	no	no
UKE-TKZT-67		17	testicular	Non-seminoma				IB	no	maternal grandfather (Lung Ca)
UKE-TKZT-68		46	testicular	Non-seminoma				IIIA	no	father (prostate Ca), maternal grandmother (lung Ca)
UKE-TKZT-69		37	testicular	Non-seminoma				IIIC	no	UNK
UKE-TKZT-70		45	testicular	Non-seminoma				IIIA	no	mother (lung Ca)
UKE-TKZT-71		24	testicular	Seminoma				IIIB	no	UNK
UKE-TKZT-73		28	testicular	Non-seminoma				IIIC	UNK	UNK
UKE-TKZT-74		24	testicular	Seminoma	25	testicular	Seminoma	IA	no	mother (stomach Ca)
UKE-TKZT-75		28	testicular	Non-seminoma				IIIC	UNK	UNK
UKE-TKZT-76		45	testicular	Non-seminoma				IIA	no	paternal grandfather (lung Ca)
UKE-TKZT-77		44	testicular	Non-seminoma				IIIC	no	no
UKE-TKZT-78		29	testicular	Seminoma				I	no	father (prostate Ca)
UKE-TKZT-79		42	testicular	Non-seminoma				I	no	no
UKE-TKZT-80		25	testicular	Non-seminoma				IIB	UNK	UNK
UKE-TKZT-81		29	testicular	Seminoma				I	no	no
UKE-TKZT-82		23	testicular	Non-seminoma				I	no	no
UKE-TKZT-83		48	testicular	Non-seminoma				IIB	no	UNK
UKE-TKZT-84	c.470T>C, p.I157T / wt	40	testicular	Non-seminoma				IIC	no	UNK
UKE-TKZT-85		33	testicular	Non-seminoma				III	no	maternal grandmother (ovarian Ca), paternal grandmother (leukemia)
UKE-TKZT-86		31	testicular	Seminoma				I	no	paternal grandmother (colorectal Ca)
UKE-TKZT-87	c.470T>C, p.I157T / wt	38	testicular	Non-seminoma				IIIC	no	UNK
UKE-TKZT-88		38	testicular	Non-seminoma				IB	no	father (prostate Ca)
UKE-TKZT-89		54	testicular	Seminoma				IIC	no	father (bladder Ca)
UKE-TKZT-90		32	testicular	Seminoma				I	no	UNK
UKE-TKZT-92		28	testicular	Non-seminoma				I	no	mother (breast Ca)
UKE-TKZT-93		24	testicular	Non-seminoma				IS	no	no
UKE-TKZT-94		25	testicular	Non-seminoma				IB	no	no
UKE-TKZT-96		43	testicular	Non-seminoma				III	no	mother (lung Ca)
UKE-TKZT-97		38	testicular	Non-seminoma				Ib	no	UNK
UKE-TKZT-98		53	testicular	Seminoma				IB	brother	no
UKE-TKZT-99		33	testicular	Seminoma				IA	no	no
UKE-TKZT-100		44	testicular	Seminoma				I	UNK	UNK
UKE-TKZT-101		37	testicular	Non-seminoma				IS	no	UNK
UKE-TKZT-102		32	testicular	Seminoma				IA	no	mother (thyroid Ca), maternal grandfather (lung Ca), maternal grnadmother (thyroid Ca), paternal grandmother (colorectal Ca)
UKE-TKZT-103		27	testicular	Non-seminoma				III	no	UNK
UKE-TKZT-104		30	testicular	Non-seminoma				IIIC	no	UNK
UKE-TKZT-105		28	testicular	Seminoma				IA	no	paternal grandfather (lung Ca), paternal grandmother (stomach Ca)
UKE-TKZT-106		27	testicular	Non-seminoma				IB	no	maternal grandmother (breast Ca)
UKE-TKZT-107		29	testicular	Non-seminoma				IIB	no	maternal grandmother (colorectal Ca)
UKE-TKZT-108		28	testicular	Seminoma				IA	no	no
UKE-TKZT-110		20	testicular	Non-seminoma				IIB	no	no
UKE-TKZT-112	c.358A>G, p.S120G / wt	28	testicular	Non-seminoma				IB	no	mother (endometrial Ca), maternal grandmother (thyroid Ca)
UKE-TKZT-113		52	testicular	Non-seminoma				IIB	no	father (prostate Ca), paternal grandfather (colorectal Ca)
UKE-TKZT-114	c.444+1G>A / wt	28	testicular	Seminoma				I	no	paternal grandmother (breast Ca)
UKE-TKZT-115		28	testicular	Non-seminoma				IIIC	no	maternal grandmother (stomach Ca)
UKE-TKZT-116		34	testicular	Seminoma				IA	no	maternal grandfather (carinoma?), paternal grandmother (carcinoma?)
UKE-TKZT-117	c.444+2T>G / wt	38	testicular	Seminoma				I	no	father (leukemia)
UKE-TKZT-118		24	testicular	Non-seminoma				IIA	no	no
UKE-TKZT-119		35	testicular	Non-seminoma				IIIC	no	maternal grandfather (Prostate Ca)
UKE-TKZT-120		54	testicular	Seminoma				IA	UNK	UNK
UKE-EGT-1		29	extragonadal	Non-seminoma				III	no	maternal grandfather (lung Ca), maternal grandmother (breast Ca)
UKE-EGT-2		27	extragonadal	Non-seminoma				IIIC	no	UNK
UKE-EGT-3		30	extragonadal	Non-seminoma				IIIC	no	UNK
UKE-EGT-4		32	extragonadal	Non-seminoma				IIIC	no	no
UKE-EGT-5		28	extragonadal	Non-seminoma				IIIC	no	no
UKE-EGT-6		29	extragonadal	Non-seminoma				III	no	father & maternal grandfather (basal cell Ca), paternal grandfather (lung Ca)
UKE-EGT-7		30	extragonadal	Non-seminoma				IIIC	no	no
UKE-EGT-8		19	extragonadal	Non-seminoma				III	no	no
UKE-EGT-9		31	extragonadal	Non-seminoma				IIIC	no	UNK
UKE-EGT-10		46	extragonadal	Seminoma				IIC	no	no
UKE-EGT-11		32	extragonadal	Non-seminoma				IIIB	no	mother (breast Ca)
UKE-EGT-12		69	extragonadal	Seminoma				II	UNK	UNK
UKE-EGT-13		48	extragonadal	Seminoma				III	UNK	UNK
UKE-EGT-14		36	extragonadal	Non-seminoma				IIC	no	no
UKE-EGT-15		35	extragonadal	Seminoma				IIIC	no	no
UKE-EGT-16		57	extragonadal	Non-seminoma				III	no	sister (endometrial Ca)
UKE-EGT-17		26	extragonadal	Non-seminoma				IIIC	no	UNK
UKE-EGT-18		50	extragonadal	Seminoma				IIIC	no	maternal grandmother (lung Ca), paternal grandmother (colorectal Ca)
UKE-EGT-19		42	extragonadal	Non-seminoma				IIIC	no	UNK
UKE-EGT-20		40	extragonadal	Seminoma				IIC	no	mother( lung Ca), paternal grandmother 8endometrial Ca)
UKE-EGT-21		41	extragonadal	Seminoma				III	no	UNK
UKE-EGT-22	c.1100delC, p.T367Mfs*15 / wt	20	extragonadal	Non-seminoma				IIIC	no	mother (thyroid Ca), maternal grandfather (pancreas Ca)
